# Supplementary material for: Factors associated with self-reported burnout level in allied healthcare professionals in a tertiary hospital in Singapore
Source: PLoS One. 2021 Jan 6;16(1):e0244338. doi: 10.1371/journal.pone.0244338 (PMC7787466; doi:10.1371/journal.pone.0244338)
Supplement: S1 Data — (XLSX) [file pone.0244338.s001.xlsx]

## Sheet: Sheet1
record_id	residency.clean.factor	age	gender	ethnicity	care	earnings	hospital	occupation	years	position	employment	night	physical_activity	mental_illness	help	mbi_1	mbi_2	mbi_3	mbi_4	mbi_5	mbi_6	mbi_7	mbi_8	mbi_9	mbi_10	mbi_11	mbi_12	mbi_13	mbi_14	mbi_15	mbi_16	mbi_17	mbi_18	mbi_19	mbi_20	mbi_21	mbi_22	aws_1	aws_2	aws_3	aws_4	aws_5	aws_6	aws_7	aws_8	aws_9	aws_10	aws_11	aws_12
1	Singaporean	2	2	1	3	8	1	6	2	3	1	5	3	2	2	5	5	6	3	0	3	0	4	2	4	5	4	2	4	0	2	0	0	3	1	2	0	2	3	4	3	1	2	1	4	3	2	2	4
2	Singaporean	2	1	1	2	8	1	6	2	5	1	5	0	1	2	1	2	3	0	0	2	0	1	4	0	0	4	2	2	0	2	0	0	2	0	3	0	2	4	2	4	2	4	4	4	4	4	4	4
3	Singaporean	4	1	1	1	8	1	3	4	2	1	5	0	2	2	3	5	2	5	1	2	2	1	3	1	1	1	5	3	0	1	3	3	2	1	3	2	4	4	4	2	5	4	4	4	4	4	4	2
4	Permanent Resident	4	2	4	1	4	1	3	4	1	1	5	0	2	2	3	5	3	6	0	2	5	5	4	3	1	2	1	3	0	5	3	3	6	2	0	1	3	4	4	4	3	3	3	2	4	4	4	2
5	Singaporean	3	1	1	2	4	1	6	4	3	1	1	3	1	2	3	5	6	0	5	2	0	5	3	5	4	3	5	6	4	2	4	0	5	3	4	0	2	3	4	4	5	2	1	3	2	1	3	3
6	Singaporean	3	2	1	1	5	1	17	3	2	1	5	1	2	2	5	6	3	4	1	5	4	5	3	3	3	4	5	5	1	4	5	5	3	4	4	5	3	4	4	3	3	2	1	2	2	2	2	4
7	Singaporean	3	2	1	2	7	1	6	4	5	1	5	3	2	2	2	6	6	0	0	3	0	2	5	5	0	1	6	4	0	5	0	0	5	1	5	0	5	5	5	3	4	3	1	2	3	5	5	2
8	Singaporean	2	1	1	3	8	1	6	3	1	1	5	3	2	2	3	6	6	0	0	5	0	5	3	4	1	1	2	5	1	5	5	1	3	2	5	1	2	3	2	2	4	4	2	4	3	3	3	3
9	Permanent Resident	3	1	1	1	4	1	6	4	5	1	1	0	2	2	6	6	6	5	0	6	6	6	6	6	6	0	6	6	0	6	3	6	6	6	5	0	3	5	5	5	5	3	3	3	3	3	3	3
10	Foreigner	2	1	4	1	8	1	6	3	5	1	5	4	2	1	6	6	5	5	6	5	5	6	3	6	6	5	5	6	5	5	5	5	5	5	3	3	5	5	4	4	5	3	4	4	4	3	3	4
11	Singaporean	3	1	1	2	7	1	17	1	3	1	5	3	2	2	0	0	1	4	6	0	4	1	5	0	0	5	0	0	0	1	4	4	5	0	3	0	3	2	2	4	3	4	3	5	4	4	4	2
12	Singaporean	3	2	1	2	6	1	6	4	3	1	5	1	2	2	4	5	5	5	0	3	6	3	3	0	0	2	3	5	0	0	5	3	1	1	5	1	5	4	5	3	2	4	1	2	1	1	4	4
13	Singaporean	3	1	1	2	3	1	6	4	5	1	1	4	2	2	1	2	4	6	0	1	1	2	6	0	0	5	1	1	0	1	1	1	6	1	6	1	2	2	2	4	4	3	3	4	4	4	4	2
14	Singaporean	6	2	1	1	5	1	6	4	2	1	5	1	2	2	1	1	5	6	0	5	6	5	6	0	1	1	1	1	0	1	5	5	1	0	1	0	3	3	2	4	4	4	1	5	2	3	3	3
15	Singaporean	6	2	1	1	5	1	6	4	5	1	5	1	2	2	2	5	4	5	0	3	5	0	5	0	0	5	4	5	0	0	0	0	6	1	2	0	4	4	4	3	2	4	2	4	4	3	3	4
16	Singaporean	5	1	2	2	3	1	17	4	5	1	5	1	2	2	3	3	1	1	0	0	1	1	0	0	0	2	1	1	0	0	5	1	4	0	1	0	2	2	2	4	4	4	3	4	4	3	3	4
17	Singaporean	3	2	3	1	5	1	6	4	5	1	5	1	2	2	5	6	5	6	0	4	0	5	4	3	3	5	3	6	0	0	1	1	1	4	2	0	3	4	4	3	5	2	1	2	2	2	2	5
18	Singaporean	3	1	1	2	3	1	6	4	5	1	5	0	2	2	5	5	5	4	5	4	4	5	2	1	1	3	5	4	2	3	2	1	2	1	2	1	5	4	4	2	2	2	2	3	3	3	3	3
19	Singaporean	3	2	1	2	3	1	6	4	3	1	5	1	2	2	6	6	5	6	0	5	0	6	0	5	6	0	6	6	0	5	0	0	0	6	5	0	5	5	5	4	5	1	3	4	1	1	1	3
20	Singaporean	3	2	2	2	6	1	6	4	5	1	1	3	2	2	2	4	4	0	0	1	0	2	0	1	1	2	1	2	0	0	0	0	1	1	6	0	3	3	4	4	5	4	3	4	3	3	3	4
21	Singaporean	3	2	1	2	2	1	5	4	1	1	5	4	2	2	5	5	5	5	3	4	5	4	4	3	3	2	4	5	2	3	3	2	4	3	4	1	4	4	4	2	4	2	3	3	3	3	4	4
22	Singaporean	2	2	1	1	6	1	16	4	3	1	5	0	2	2	2	5	5	5	0	1	6	1	5	1	1	5	1	5	1	1	5	4	5	1	1	1	5	5	5	2	5	2	1	4	3	2	3	3
23	Singaporean	4	2	1	2	3	1	17	4	5	1	5	1	2	2	5	6	5	6	1	3	6	6	0	1	1	1	6	6	1	1	0	1	0	1	2	3	5	5	5	1	1	4	1	4	2	1	1	5
24	Singaporean	2	1	3	1	7	1	16	3	1	1	5	1	2	2	6	6	6	5	6	1	5	6	5	6	6	0	6	6	6	4	5	5	3	6	4	6	5	5	5	5	2	1	1	1	1	1	1	5
25	Singaporean	3	2	1	2	6	1	5	4	1	2	5	0	2	2	1	5	3	6	5	3	5	1	1	1	0	1	2	5	0	1	6	1	3	0	5	3	3	4	2	3	4	4	3	4	4	4	4	3
26	Singaporean	2	2	1	2	7	1	17	1	1	1	5	1	2	2	4	5	3	6	0	3	5	2	5	0	2	6	2	3	0	3	5	2	6	0	6	0	2	4	3	4	4	5	3	5	5	5	5	1
27	Singaporean	3	2	1	2	5	1	15	4	1	1	5	1	1	2	4	5	4	6	2	3	3	4	2	0	2	3	3	5	2	4	4	2	4	3	4	2	5	4	5	3	1	3	1	3	3	3	3	4
28	Foreigner	4	2	4	2	5	1	6	4	5	1	1	3	2	2	6	5	4	0	0	5	5	3	5	1	0	6	1	2	0	1	0	0	6	1	5	0	3	1	4	4	5	5	2	3	3	4	3	5
29	Singaporean	2	2	1	1	8	1	6	1	5	1	5	3	2	2	4	4	3	5	2	2	0	3	5	5	0	5	3	3	0	0	3	0	3	0	3	0	3	4	2	5	1	4	2	4	4	4	5	2
30	Permanent Resident	5	2	1	1	7	1	6	4	4	1	5	2	2	2	4	5	3	5	1	2	5	3	3	1	1	5	3	3	0	1	3	3	1	1	5	0	4	3	3	4	4	4	3	3	3	4	3	3
31	Singaporean	2	2	1	1	2	1	16	2	1	1	5	4	2	1	3	5	4	6	4	5	6	4	5	4	3	5	3	3	0	1	5	5	5	0	6	3	4	4	3	2	3	4	3	4	4	3	3	4
32	Singaporean	2	2	1	2	2	1	16	3	1	1	5	5	2	2	4	4	5	5	5	5	5	4	4	6	6	5	5	5	5	3	5	4	3	2	3	6	4	4	4	3	2	1	1	2	3	3	3	3
33	Singaporean	3	2	2	3	4	1	6	4	5	1	1	1	2	1	5	5	5	5	5	6	0	6	1	5	6	1	6	5	5	5	0	0	1	5	1	0	3	4	5	3	4	4	1	2	2	2	2	5
34	Singaporean	5	2	1	1	6	1	7	4	5	1	5	1	2	2	1	1	1	5	0	0	3	0	5	0	1	5	1	1	1	0	5	1	6	0	6	1	3	2	2	4	3	4	4	4	4	4	4	2
35	Foreigner	3	1	1	1	4	1	16	4	1	1	1	1	2	2	6	6	6	1	5	5	6	6	1	5	5	1	5	6	6	1	0	1	1	3	0	1	5	4	5	2	2	3	2	5	2	2	2	4
36	Singaporean	3	2	1	2	6	1	16	4	3	1	5	4	2	2	5	6	6	3	3	5	3	6	2	5	5	1	5	5	1	2	3	1	1	5	3	1	5	4	4	2	4	2	1	4	4	2	3	3
37	Singaporean	3	2	1	2	7	1	16	4	1	1	5	2	2	2	5	5	5	6	0	3	6	3	0	0	1	2	1	5	0	1	5	2	1	0	1	0	4	4	4	3	4	4	3	4	4	4	4	3
38	Singaporean	3	2	1	2	7	1	7	4	1	1	5	1	2	2	3	3	4	5	0	3	5	1	3	0	0	2	3	3	1	1	5	1	1	1	6	2	4	4	4	4	3	4	3	4	4	4	4	2
39	Singaporean	3	1	1	1	8	1	5	4	1	1	5	1	2	2	3	6	3	6	0	2	5	5	4	0	0	2	5	6	0	0	6	3	3	1	6	6	5	4	4	2	4	3	1	2	4	2	2	2
40	Singaporean	3	2	1	2	8	1	7	4	4	1	5	0	2	2	4	4	5	6	0	1	5	5	5	4	3	2	3	3	0	1	6	3	4	3	6	0	3	4	4	4	3	2	3	4	4	3	4	3
41	Singaporean	3	2	3	3	6	1	3	4	4	1	5	1	2	2	3	5	2	6	0	1	5	2	5	0	0	3	3	6	0	1	5	5	1	1	5	1	5	5	4	2	1	3	2	4	4	4	3	3
42	Foreigner	2	2	4	2	3	1	3	3	1	1	1	2	2	2	3	5	2	6	0	2	5	4	5	1	2	6	1	3	0	2	5	5	5	1	2	3	2	2	2	4	2	4	3	4	4	3	3	3
43	Singaporean	2	2	1	2	8	1	6	4	5	1	5	2	2	2	4	6	6	6	0	5	0	6	2	3	4	1	4	5	0	2	0	0	3	1	5	2	4	4	4	2	2	4	2	4	4	3	3	3
44	Permanent Resident	2	2	1	3	2	1	4	3	3	1	5	1	2	1	5	6	6	6	0	3	6	5	5	0	0	5	2	5	0	1	5	5	3	3	6	5	2	5	2	3	2	3	1	4	3	1	2	4
45	Permanent Resident	3	2	1	1	7	1	6	4	3	1	5	1	2	2	3	5	3	4	0	1	5	2	5	0	0	2	2	5	0	2	4	5	5	5	4	0	4	4	5	2	3	4	2	4	2	4	3	4
46	Singaporean	2	2	1	2	3	1	5	4	5	1	5	5	2	2	6	6	6	6	3	5	5	6	6	3	5	3	5	6	2	3	5	4	5	5	3	5	3	4	2	4	3	4	3	4	4	3	3	3
47	Singaporean	2	2	1	2	3	1	3	4	1	1	2	1	2	2	5	5	6	3	3	3	3	5	2	3	3	2	3	5	1	1	3	1	2	2	2	3	4	4	4	2	2	1	2	4	3	3	2	3
48	Permanent Resident	3	2	1	2	4	1	4	4	1	1	5	1	2	2	5	5	6	4	0	5	5	6	5	3	5	2	5	6	1	5	5	4	2	3	4	1	5	5	5	2	1	2	2	4	4	3	3	4
49	Singaporean	2	2	3	2	7	1	5	2	1	1	5	1	1	1	5	5	5	5	4	3	6	4	4	4	3	3	4	3	2	3	6	4	4	4	5	6	5	4	5	4	4	4	2	4	4	2	3	4
50	Singaporean	2	2	1	1	6	1	7	4	1	1	5	1	2	2	5	6	5	6	1	3	5	4	3	2	3	2	4	6	0	3	5	5	3	0	5	2	4	5	5	4	1	4	3	4	4	2	3	4
51	Singaporean	2	2	1	1	4	1	7	3	1	1	5	1	2	1	5	6	6	4	0	4	2	4	3	3	3	2	4	6	3	6	4	3	4	3	3	2	3	4	5	3	2	3	2	4	4	2	3	4
52	Singaporean	3	2	1	1	3	1	5	4	5	1	5	2	2	2	5	5	3	5	3	4	3	3	3	5	5	2	3	3	3	4	3	2	2	3	2	5	5	4	3	1	2	1	1	2	2	2	3	4
53	Singaporean	5	1	1	2	7	1	6	4	5	1	5	2	2	2	6	6	6	5	5	5	5	5	2	5	5	1	5	5	1	5	3	1	1	3	5	3	4	4	5	3	1	3	2	3	3	3	4	2
54	Permanent Resident	2	2	1	2	3	1	4	2	1	1	5	1	2	2	5	6	5	4	0	1	4	5	6	0	3	3	3	4	0	1	5	3	3	3	4	3	5	5	5	2	4	2	2	4	4	4	4	2
55	Singaporean	3	2	1	2	2	1	7	4	5	1	5	0	2	2	5	5	3	6	1	1	5	1	5	1	1	3	3	3	1	0	6	5	5	2	6	1	2	2	4	4	2	2	4	5	2	4	4	2
56	Singaporean	2	1	1	2	2	1	17	2	2	1	5	1	NA	NA	5	3	5	0	0	4	0	3	0	0	5	1	4	5	0	3	0	0	3	0	5	0	4	3	4	2	4	3	1	3	1	2	2	4
57	Permanent Resident	3	2	2	1	3	1	3	4	1	1	1	1	2	2	6	6	5	5	5	5	5	6	3	4	2	1	5	6	0	5	5	4	2	3	3	5	4	5	3	3	2	4	1	2	2	1	2	5
58	Permanent Resident	3	2	4	1	4	1	5	4	5	1	5	0	2	2	4	0	3	5	0	3	3	3	3	0	1	1	1	5	0	1	1	1	5	3	3	1	4	4	4	3	2	3	3	4	3	4	4	3
59	Singaporean	2	1	1	2	5	1	16	2	1	1	5	4	2	2	6	6	6	5	5	6	6	6	5	6	6	3	6	5	5	5	5	3	3	5	5	5	5	5	4	2	4	3	1	4	3	3	2	4
60	Singaporean	3	2	2	3	7	1	5	4	4	1	5	3	2	2	5	5	5	5	1	3	4	4	3	2	2	2	3	3	1	2	5	4	2	3	3	2	4	2	3	4	4	4	2	3	2	4	2	3
61	Singaporean	3	2	1	1	3	1	7	4	3	1	5	5	2	2	2	3	2	6	0	2	6	2	6	2	2	5	1	1	0	1	4	5	5	1	5	1	2	2	4	4	4	4	4	4	4	3	4	3
62	Permanent Resident	4	2	1	3	8	1	6	4	4	1	5	1	2	2	5	3	3	3	3	3	3	3	2	3	1	3	5	5	1	3	3	3	3	3	2	2	4	4	3	3	4	2	3	2	3	3	3	2
63	Permanent Resident	3	2	4	2	3	1	3	2	3	1	1	1	2	2	0	3	1	5	3	2	5	0	5	1	0	5	1	2	0	0	5	3	3	0	5	0	2	2	2	2	4	4	3	4	4	3	3	2
64	Singaporean	3	2	1	2	6	1	3	4	1	2	5	0	2	2	2	3	1	3	0	2	0	3	5	0	0	0	1	4	3	3	2	4	2	1	2	5	3	4	4	4	2	4	3	4	4	2	2	4
65	Permanent Resident	2	2	1	2	8	1	6	1	5	1	5	1	2	2	0	5	5	4	4	3	4	6	3	4	3	2	2	3	1	3	2	2	3	2	2	0	4	3	5	3	1	3	3	3	3	4	4	2
66	Singaporean	2	2	2	3	8	1	3	4	1	1	1	1	2	2	5	5	3	6	2	1	4	4	4	1	2	2	4	6	1	3	5	2	4	2	3	2	4	4	4	3	1	4	2	3	4	2	3	4
67	Singaporean	3	2	4	2	4	1	3	4	1	2	5	1	2	2	1	5	4	6	0	1	5	2	3	6	0	4	1	2	0	1	3	2	3	0	5	2	3	4	3	2	3	3	2	4	2	3	3	3
68	Permanent Resident	3	2	1	2	4	1	16	4	1	1	1	2	2	2	6	6	6	5	0	5	4	6	6	4	4	1	6	6	0	3	5	4	4	5	4	1	4	4	4	2	4	2	1	4	2	2	2	4
69	Singaporean	3	2	1	2	6	1	5	4	1	1	5	2	2	2	5	5	5	5	2	4	5	4	5	1	2	3	3	5	0	3	5	1	4	1	5	1	5	5	4	2	4	4	2	4	4	4	4	2
70	Singaporean	2	2	1	2	2	1	7	4	5	1	5	1	2	2	4	6	5	5	0	1	6	5	5	3	3	2	3	5	0	0	5	5	3	4	3	1	5	5	5	3	1	3	2	4	3	3	3	3
71	Permanent Resident	3	2	1	2	6	1	16	4	1	1	5	1	2	2	5	4	5	4	5	5	6	5	6	3	3	3	5	5	0	1	6	0	6	1	5	1	4	5	5	1	2	2	1	4	4	4	4	4
72	Singaporean	3	2	3	3	8	1	6	4	5	1	5	4	2	2	6	6	6	0	0	5	0	5	6	0	3	5	5	5	0	0	0	0	6	0	0	0	2	4	2	4	2	4	3	3	3	3	3	4
73	Singaporean	3	2	1	1	8	1	6	4	5	1	5	1	2	2	6	6	5	0	0	5	0	6	1	1	3	1	4	5	4	5	0	0	3	3	3	0	3	3	5	4	3	4	2	3	3	3	3	3
74	Permanent Resident	5	1	4	2	8	1	3	4	5	1	5	2	2	2	3	3	5	3	0	4	2	5	5	4	3	4	0	5	0	0	6	4	5	5	5	1	3	3	4	2	4	3	2	3	2	4	4	3
75	Singaporean	2	1	1	2	4	1	16	3	1	1	5	3	2	2	0	3	1	5	1	1	5	1	5	3	0	2	1	1	2	1	5	5	5	1	5	3	3	3	4	3	2	3	2	4	4	3	3	3
76	Permanent Resident	2	2	1	2	3	1	4	2	3	1	5	2	2	2	5	6	6	6	0	5	5	6	5	0	5	2	3	5	0	0	5	5	3	5	4	1	5	5	5	2	2	3	2	3	2	4	3	3
77	Singaporean	2	2	1	3	8	1	3	4	1	1	5	1	2	2	6	6	6	6	5	5	6	6	6	6	4	5	5	5	5	5	6	5	6	4	6	3	5	4	4	4	3	4	2	4	4	4	4	2
78	Singaporean	3	2	2	1	4	1	6	4	3	1	2	1	2	1	5	6	6	2	6	6	0	6	0	6	6	0	6	6	6	6	0	1	0	6	0	6	4	4	5	4	5	2	1	1	1	1	1	5
79	Permanent Resident	3	2	1	2	4	1	16	4	1	1	5	1	NA	NA	5	5	5	5	0	4	6	5	4	4	5	2	4	4	3	4	4	4	4	4	4	5	5	5	5	1	4	1	1	2	2	3	2	4
80	Singaporean	3	2	1	2	2	1	6	3	5	1	2	0	2	2	3	6	3	0	0	3	0	5	5	3	3	1	3	3	0	3	0	0	1	0	3	0	4	4	3	3	3	2	2	2	3	3	3	3
81	Singaporean	3	1	1	2	8	1	5	3	1	1	5	5	NA	1	4	3	2	5	3	5	5	3	5	3	1	5	3	0	1	1	4	3	5	2	5	2	3	3	1	4	4	4	2	3	4	3	4	4
82	Singaporean	2	2	1	2	3	1	7	4	1	1	5	1	2	2	4	5	4	6	4	4	5	4	5	0	1	2	2	4	3	2	6	5	5	3	2	1	4	4	3	2	1	4	1	4	4	4	4	2
83	Singaporean	2	1	1	2	8	1	6	2	5	1	2	5	2	2	6	6	6	1	1	6	0	6	1	6	6	0	6	6	5	6	0	0	1	6	0	0	5	5	5	4	1	1	1	1	1	3	3	4
84	Singaporean	2	2	1	2	3	1	6	4	5	1	5	0	2	2	6	5	5	0	0	5	0	5	2	3	5	3	5	5	0	1	0	0	5	5	5	0	2	4	4	4	4	4	2	4	4	4	3	3
85	Singaporean	2	2	1	1	8	1	4	2	1	1	5	4	2	2	5	5	5	5	5	4	4	5	4	5	4	4	4	5	5	5	5	6	2	2	4	0	5	4	5	4	2	3	2	3	3	4	3	4
86	Singaporean	2	2	1	2	5	1	16	2	1	1	5	1	2	2	2	2	1	5	0	1	5	2	6	5	4	2	0	6	3	1	5	5	4	1	2	4	4	4	5	2	2	4	3	4	4	4	4	2
87	Singaporean	4	1	3	2	4	1	3	4	1	1	2	1	2	2	3	3	1	6	0	0	5	3	3	0	3	2	1	3	0	0	5	2	3	1	2	0	1	4	4	4	1	5	1	1	4	4	1	5
88	Singaporean	2	2	1	1	5	1	16	3	1	1	5	1	2	2	6	6	6	5	5	6	5	6	4	6	6	0	6	6	5	4	5	5	3	3	5	5	5	5	5	1	1	2	2	4	4	4	3	3
89	Permanent Resident	6	1	1	2	7	1	16	4	1	1	5	3	2	2	3	4	4	6	1	0	5	5	6	0	3	2	4	5	1	1	5	1	3	1	6	1	5	5	5	1	2	2	2	2	2	3	3	3
90	Singaporean	2	2	1	2	8	1	3	2	1	1	2	1	2	2	3	5	3	5	1	1	5	5	3	0	0	2	3	2	0	1	5	4	4	3	5	0	3	4	4	3	4	2	2	3	3	2	2	4
91	Singaporean	4	2	1	1	5	1	6	4	3	1	5	1	2	2	5	5	5	5	5	5	1	5	1	5	5	1	5	5	3	5	1	1	1	5	2	4	4	4	4	2	2	2	1	2	3	3	3	3
92	Singaporean	3	2	1	3	5	1	3	4	1	1	1	1	2	2	3	5	4	3	2	3	0	3	5	1	0	3	3	3	1	3	2	0	1	2	6	1	3	4	2	4	2	4	1	4	2	2	2	4
93	Singaporean	3	2	1	2	5	1	7	4	5	1	5	1	2	2	1	3	1	5	0	0	5	1	4	4	2	0	2	1	0	1	6	3	5	0	6	0	4	4	4	4	2	4	2	4	4	4	4	2
94	Singaporean	2	2	1	2	8	1	4	3	3	1	5	4	2	2	5	5	5	5	4	4	5	4	5	1	1	5	2	3	1	0	6	5	6	2	5	2	3	3	2	4	2	4	2	4	4	3	3	3
95	Foreigner	2	1	1	2	3	1	10	1	1	1	5	5	2	2	0	0	2	3	0	0	5	0	6	0	1	6	2	3	0	0	6	5	6	0	5	0	2	4	2	4	4	4	4	4	4	4	4	4
96	Permanent Resident	4	2	4	2	7	1	17	4	5	2	5	4	2	2	0	0	0	5	1	1	5	0	4	1	3	5	0	0	0	1	6	4	6	5	5	1	2	1	1	5	5	5	4	5	5	4	5	2
97	Singaporean	3	1	1	2	3	1	6	3	3	1	1	4	2	2	5	5	5	0	0	3	0	3	2	3	0	4	2	3	0	2	0	0	1	0	2	0	3	2	2	4	4	4	2	3	4	4	2	4
98	Foreigner	2	2	1	2	8	1	10	3	3	1	5	5	2	2	5	5	5	4	2	3	2	6	1	4	4	1	5	5	0	2	3	2	2	3	2	2	4	4	3	3	4	2	2	2	2	2	2	3
99	Permanent Resident	5	1	4	2	7	1	17	4	5	1	5	1	2	2	1	1	1	1	0	0	1	0	2	0	0	3	2	0	0	1	1	1	2	0	1	0	3	3	2	4	2	4	2	4	3	4	4	3
100	Singaporean	2	1	1	2	4	1	7	4	4	1	5	3	NA	NA	5	6	6	4	3	3	3	6	3	3	5	0	5	6	3	2	3	1	1	6	3	0	5	4	5	2	1	2	1	3	2	2	2	3
101	Singaporean	2	1	1	2	5	1	17	2	1	1	5	3	2	2	2	3	1	6	0	0	6	1	5	0	0	2	0	1	0	1	0	1	3	0	5	0	2	4	1	4	4	5	4	4	4	3	4	3
102	Singaporean	3	2	1	1	7	1	17	4	3	1	2	1	2	2	5	5	5	6	5	3	6	4	6	4	4	4	4	5	2	3	5	5	5	3	5	4	4	4	4	3	1	3	2	4	3	4	4	2
103	Permanent Resident	3	2	1	1	7	1	1	4	4	2	5	1	2	2	3	3	2	5	2	1	5	2	4	3	2	4	2	5	2	2	5	2	5	1	5	1	2	3	2	4	4	4	4	4	4	4	4	2
104	Singaporean	3	2	1	2	3	1	17	4	1	1	5	1	2	2	1	1	3	5	3	0	6	2	4	5	0	6	1	2	2	1	6	2	1	0	5	2	2	2	2	4	4	4	2	5	4	4	3	3
105	Singaporean	2	2	1	1	3	1	10	3	1	1	5	1	2	2	3	5	3	5	3	3	5	2	3	4	2	5	3	5	0	3	5	2	6	3	5	3	4	5	4	4	2	3	3	4	4	5	5	2
106	Singaporean	4	2	1	2	4	1	1	4	1	1	5	4	2	2	2	3	1	6	1	3	5	1	1	1	1	2	1	5	0	1	5	2	2	1	4	1	5	5	4	2	4	4	3	4	2	4	4	2
107	Singaporean	2	2	1	2	8	1	17	3	1	1	5	1	2	2	3	3	3	2	3	3	5	3	2	5	4	2	4	3	4	1	2	2	2	5	3	2	3	3	2	4	5	4	3	2	3	4	4	2
108	Singaporean	3	2	1	3	8	1	17	4	1	1	5	2	2	2	4	4	4	6	0	0	6	3	6	0	0	6	4	0	0	0	6	0	6	0	2	1	2	1	1	4	3	4	3	4	3	3	3	2
109	Foreigner	3	2	4	2	4	1	1	4	1	1	5	5	2	2	5	5	2	3	1	2	2	5	6	1	1	5	1	4	0	1	5	4	5	2	1	1	4	4	3	3	4	3	3	3	4	4	3	3
110	Singaporean	3	1	1	2	4	1	13	4	1	1	5	4	2	2	3	3	2	2	0	3	4	2	2	0	0	3	1	2	1	1	2	2	2	0	2	0	2	3	2	4	4	4	2	4	3	3	4	3
111	Singaporean	2	2	1	2	5	1	17	2	1	1	1	3	2	2	4	4	4	4	2	3	4	5	2	2	3	3	3	3	2	2	2	3	3	3	2	5	2	4	4	3	4	4	3	4	3	4	3	3
112	Singaporean	2	1	2	2	5	1	3	3	1	1	5	1	2	2	3	4	5	4	3	4	5	4	3	4	1	5	1	5	1	3	5	4	3	1	3	3	3	4	5	4	4	4	4	4	4	3	3	3
113	Singaporean	3	2	1	2	8	1	17	4	1	1	5	4	2	2	1	2	3	6	0	3	5	1	2	3	3	5	1	1	0	1	5	0	5	0	4	5	5	2	2	2	2	2	2	2	2	2	2	5
114	Foreigner	3	2	1	2	8	1	12	4	1	1	5	4	2	1	1	2	1	6	4	1	6	1	6	3	1	5	3	3	2	0	6	4	6	1	6	0	2	3	1	4	5	5	3	5	5	4	5	2
115	Singaporean	2	1	1	2	7	1	6	1	1	1	5	5	2	2	2	2	4	5	2	4	6	2	4	2	2	3	3	3	2	2	5	5	5	0	5	1	2	2	2	4	5	4	4	4	4	4	4	2
116	Singaporean	3	2	1	2	8	1	4	4	1	1	5	1	2	2	2	6	5	5	3	3	6	5	2	1	1	2	3	6	1	1	5	0	1	1	1	2	5	5	5	1	2	4	2	4	4	3	3	2
117	Permanent Resident	3	1	1	2	8	1	6	2	5	1	5	5	2	2	5	4	3	6	0	3	3	3	3	3	4	3	3	4	0	2	3	4	4	3	3	0	3	2	3	3	4	2	2	1	1	2	2	4
118	Singaporean	2	2	1	2	7	1	6	1	1	1	5	NA	2	2	2	0	6	1	1	1	5	2	6	0	0	0	2	2	0	5	6	0	6	2	2	0	1	2	2	4	4	3	3	3	3	4	4	2
119	Permanent Resident	3	2	1	2	3	1	4	4	1	1	5	4	2	2	6	6	6	5	1	5	6	6	5	3	5	0	5	6	1	3	5	6	3	5	4	6	5	5	5	1	4	2	3	3	3	3	3	4
120	Singaporean	2	1	1	2	3	1	6	1	1	1	5	1	2	2	3	3	2	5	4	2	5	2	4	1	2	4	3	1	2	1	3	3	2	1	1	0	2	3	2	4	4	4	4	4	4	4	3	3
121	Singaporean	2	2	1	2	4	1	6	3	1	1	5	1	2	2	6	6	6	5	0	3	1	6	1	0	2	2	1	4	1	1	1	1	4	4	5	1	4	4	4	4	5	4	2	3	3	2	3	4
122	Permanent Resident	4	1	3	1	2	1	6	4	1	1	3	1	2	2	0	0	0	6	0	0	6	0	6	0	0	5	0	5	0	0	6	0	6	0	5	0	1	2	2	4	1	4	4	4	3	4	4	2
123	Foreigner	3	2	1	2	3	1	3	4	1	1	5	3	2	2	1	5	1	3	1	1	6	2	2	0	1	5	1	6	1	1	3	1	3	1	3	1	4	4	3	4	2	3	1	2	2	2	3	4
124	Singaporean	2	2	1	2	7	1	3	3	1	1	1	1	2	2	1	1	1	1	0	0	6	1	5	0	1	4	1	5	0	0	5	5	5	1	5	1	3	4	3	4	4	4	3	4	3	3	3	3
125	Singaporean	2	1	1	2	4	1	16	2	1	1	5	1	2	2	3	2	5	2	4	4	4	3	2	4	5	2	2	4	5	4	2	3	2	1	5	4	3	4	4	3	3	3	2	4	4	3	3	4
126	Singaporean	5	2	1	2	6	1	6	4	1	1	5	4	2	2	0	1	0	5	0	0	6	0	6	0	0	5	0	0	0	0	5	6	6	0	6	0	2	2	2	4	4	4	3	4	4	4	4	2
127	Singaporean	5	2	3	2	3	1	6	4	1	1	5	5	2	2	0	0	0	6	6	6	5	0	3	6	0	6	0	3	0	0	6	6	6	0	6	0	2	2	2	4	4	4	4	4	4	4	4	2
128	Singaporean	5	2	1	2	3	1	6	4	1	1	5	2	NA	NA	0	4	0	6	0	0	6	0	0	6	0	6	0	0	0	0	6	0	6	0	6	6	2	2	2	4	2	4	2	4	2	4	4	4
129	Singaporean	2	2	1	2	5	1	17	4	1	1	5	1	2	2	3	3	3	5	3	5	4	4	4	5	5	4	2	1	2	4	4	4	5	0	5	5	4	4	3	4	3	4	1	4	3	3	3	3
130	Permanent Resident	4	1	1	2	6	1	3	4	3	1	5	4	2	2	4	5	3	5	0	5	6	4	6	4	5	5	4	5	0	4	5	5	3	4	5	5	5	4	5	3	1	3	3	2	3	3	3	3
131	Foreigner	3	2	4	2	7	1	17	4	1	1	5	1	NA	2	1	0	0	6	0	0	1	1	1	0	0	5	0	0	0	0	1	1	1	0	6	0	1	2	2	4	5	4	2	3	3	4	4	2
132	Singaporean	2	2	1	2	3	1	6	1	5	1	5	4	2	2	1	5	5	0	0	1	0	3	2	0	0	4	0	0	0	0	0	0	6	0	5	0	4	4	2	4	5	4	1	4	4	4	4	2
133	Permanent Resident	3	2	1	2	8	1	1	4	1	1	5	1	2	2	3	3	5	3	3	5	5	3	3	3	0	4	3	4	3	3	5	3	5	3	3	1	4	4	3	4	2	4	2	4	4	4	4	2
134	Singaporean	2	1	1	1	4	1	16	2	1	1	1	1	2	2	5	5	5	4	5	3	5	5	4	5	6	3	3	5	2	1	4	4	4	3	5	5	5	4	4	2	3	4	3	4	3	3	3	3
135	Permanent Resident	2	2	1	2	3	1	6	4	5	1	2	5	2	2	6	6	6	0	6	5	0	6	2	2	5	0	5	5	5	3	0	0	1	5	0	0	5	5	5	2	1	1	1	1	1	3	2	4
136	Singaporean	2	2	2	2	2	1	6	2	5	1	5	3	2	2	5	6	5	0	0	4	0	3	0	0	3	4	3	3	0	3	0	0	3	3	3	0	2	4	4	3	4	4	2	3	3	3	3	3
137	Singaporean	5	2	1	2	7	1	6	4	5	1	5	3	2	2	1	1	1	5	0	1	4	1	5	1	1	3	1	2	0	1	5	3	5	0	5	0	4	2	4	2	2	4	1	3	4	4	3	3
138	Singaporean	2	2	1	2	5	1	6	3	1	1	5	4	2	2	1	3	2	5	5	1	6	0	4	0	0	5	1	0	4	0	6	5	4	0	5	0	2	4	1	4	5	3	2	4	2	3	3	3
139	Singaporean	2	2	1	2	8	1	6	2	3	2	2	1	2	2	4	4	4	3	0	2	0	3	5	3	3	3	2	3	0	1	0	0	1	0	1	0	2	2	1	2	1	3	2	3	3	3	4	2
140	Singaporean	3	2	1	2	8	1	6	4	5	1	1	1	2	2	4	5	6	3	3	6	5	5	5	6	6	0	6	5	0	0	0	0	1	6	4	0	5	4	2	3	4	4	1	3	2	3	2	5
141	Singaporean	3	2	2	2	3	1	6	4	3	1	5	1	2	2	6	6	6	5	0	5	4	6	0	5	6	0	6	6	2	3	0	0	0	5	4	0	4	4	4	3	3	3	1	3	2	3	3	3
142	Singaporean	2	2	1	2	4	1	7	4	1	1	5	3	2	2	4	5	5	5	0	3	5	4	5	4	3	2	2	3	1	3	5	5	5	1	3	1	5	4	5	1	1	2	3	4	4	4	4	2
143	Singaporean	3	2	1	1	4	1	5	4	3	1	5	4	2	2	4	4	2	6	1	1	6	1	6	1	1	6	1	1	1	1	6	6	6	0	6	1	2	4	1	4	4	4	4	5	5	4	5	1
144	Singaporean	3	2	1	1	7	1	7	4	1	1	5	1	2	2	6	5	5	6	4	6	5	6	5	4	5	3	6	6	2	5	5	3	3	4	5	4	5	4	5	1	1	2	2	4	4	4	4	3
145	Permanent Resident	3	2	1	2	8	1	17	2	1	1	5	3	2	2	5	5	5	5	5	6	5	5	4	5	6	3	3	4	3	4	3	3	2	3	2	5	4	3	4	3	4	4	2	4	1	3	3	3
146	Singaporean	2	1	1	2	8	1	7	3	1	1	5	3	2	2	5	5	5	6	0	3	5	5	4	4	4	4	5	6	1	2	5	4	4	5	6	2	4	5	5	2	1	3	3	4	4	4	4	2
147	Permanent Resident	3	2	1	2	4	1	7	4	1	1	5	3	2	2	3	5	5	6	0	5	5	3	5	1	2	5	5	5	1	1	5	5	6	2	5	5	5	5	5	4	5	4	4	4	4	4	4	4
148	Singaporean	2	2	1	2	6	1	7	3	1	1	5	5	2	2	3	5	3	4	1	2	5	2	5	2	1	3	3	3	1	1	5	4	3	1	4	1	4	4	4	3	2	3	4	4	4	4	4	2
149	Singaporean	2	2	1	2	4	1	7	3	1	1	5	1	2	2	5	6	5	4	3	3	3	4	2	1	4	0	3	3	1	1	4	1	1	1	5	0	4	4	2	4	4	3	1	4	2	2	2	4
150	Singaporean	5	1	1	2	8	1	6	4	5	1	5	3	2	2	3	5	5	0	3	5	3	5	2	3	3	2	5	5	2	5	3	2	1	2	3	2	4	4	4	3	4	3	1	1	3	2	2	4
151	Singaporean	2	2	1	2	7	1	7	2	1	1	5	2	2	2	3	3	4	5	2	1	4	2	5	0	1	3	2	4	1	2	5	4	5	0	3	1	4	2	4	3	1	2	2	4	4	4	4	2
152	Singaporean	2	2	1	2	3	1	7	3	1	1	5	1	2	2	6	6	6	5	3	4	5	5	5	3	4	1	5	6	2	4	5	4	4	5	4	4	5	5	5	1	1	3	2	3	2	2	2	4
153	Singaporean	3	2	1	2	2	1	7	2	1	1	5	4	2	2	2	5	3	6	0	0	5	1	5	0	0	4	2	3	1	0	6	5	5	0	6	2	4	4	4	2	4	3	3	4	2	2	3	3
154	Permanent Resident	4	2	1	2	7	1	7	4	5	2	5	2	2	2	2	4	2	6	1	2	5	1	5	0	0	4	1	2	1	1	6	5	5	1	6	1	2	3	2	4	2	4	3	4	4	4	4	2
155	Foreigner	3	1	4	2	4	1	15	3	1	1	5	1	2	2	4	4	3	6	3	4	6	3	5	5	6	5	4	3	3	3	6	4	6	1	6	0	2	4	1	5	4	4	4	5	5	4	4	2
156	Singaporean	3	2	1	2	6	1	16	4	1	1	5	1	2	2	5	6	5	5	2	2	1	4	4	1	0	0	6	6	1	1	2	4	4	3	2	2	5	5	5	1	2	1	1	2	2	3	3	3
157	Singaporean	3	2	1	2	8	1	7	3	4	1	5	1	2	2	5	5	5	6	4	5	6	5	6	0	0	1	4	4	0	2	5	1	2	1	4	3	4	2	4	3	2	1	1	2	2	1	2	4
158	Singaporean	2	2	1	2	7	1	7	4	1	1	5	1	2	2	4	5	4	6	3	3	5	3	6	2	3	5	2	5	1	1	6	6	6	1	5	2	4	4	4	3	3	3	4	4	4	4	4	3
159	Singaporean	3	2	1	3	8	1	15	2	3	1	5	4	2	2	3	4	5	4	0	1	6	3	4	1	1	1	4	3	0	0	6	4	0	1	1	0	3	2	1	2	4	1	1	2	2	1	1	4
160	Singaporean	3	2	1	2	7	1	6	4	5	1	5	1	2	2	3	3	3	3	0	3	3	3	1	1	5	3	3	3	0	5	3	3	3	3	3	1	2	2	2	4	4	3	3	4	4	2	3	4
161	Singaporean	6	2	1	2	8	1	6	4	3	1	5	1	2	2	5	5	3	1	0	0	1	3	1	1	0	4	3	6	1	1	1	1	3	1	3	0	4	4	2	3	4	3	1	3	3	3	3	2
162	Singaporean	2	2	1	2	7	1	6	3	3	1	5	1	2	2	5	5	5	6	0	6	6	5	5	5	5	5	5	5	0	4	4	6	5	5	6	0	2	3	2	4	4	4	4	4	4	4	4	2
163	Singaporean	3	2	1	2	8	1	3	4	3	1	1	2	2	2	3	3	1	4	1	0	4	1	4	0	1	5	1	2	0	1	5	3	4	0	2	1	3	4	3	4	2	2	2	4	3	3	4	4
164	Singaporean	2	2	1	1	4	1	15	3	1	1	5	1	2	2	4	6	5	5	2	2	5	6	5	5	4	1	5	6	3	3	5	2	4	4	4	0	5	5	5	2	2	2	3	3	3	4	3	2
165	Singaporean	2	2	1	2	3	1	9	3	1	1	5	5	2	2	6	6	6	1	0	6	2	6	1	6	6	0	6	6	5	6	3	0	1	5	2	6	4	5	5	1	4	2	2	2	2	2	2	4
166	Singaporean	4	2	1	1	7	1	15	4	1	2	5	1	1	1	3	4	2	5	1	2	4	3	5	1	1	3	5	5	0	3	4	5	3	3	4	3	4	4	3	2	2	2	1	4	1	4	4	2
167	Singaporean	3	2	3	1	3	1	17	3	1	1	5	1	2	2	4	4	5	4	4	4	3	3	4	3	2	4	3	3	3	2	5	4	4	0	3	1	3	4	3	3	2	3	1	4	3	4	4	3
168	Singaporean	4	2	1	2	8	1	17	2	1	1	5	5	2	2	1	3	0	5	0	1	5	0	5	0	0	6	0	1	0	2	5	5	5	0	5	1	2	4	2	4	4	4	2	4	4	4	4	2
169	Singaporean	2	2	1	1	8	1	15	2	1	1	5	3	2	2	2	2	1	6	1	1	5	1	6	0	1	2	1	5	0	1	6	6	5	0	4	0	5	4	3	3	2	4	2	3	3	3	4	3
170	Singaporean	3	2	1	2	7	1	15	4	3	1	5	1	2	2	1	5	2	6	0	0	6	1	6	0	0	5	1	1	0	0	6	5	4	0	6	0	5	4	2	2	1	4	1	4	3	4	4	2
171	Foreigner	2	2	4	2	8	1	10	2	1	1	5	5	2	2	6	6	6	5	5	6	6	6	0	6	6	0	6	6	5	6	0	1	0	6	5	6	5	5	5	1	1	1	3	2	3	1	1	5
172	Singaporean	3	2	1	2	3	1	6	2	1	1	5	1	2	2	5	6	5	5	5	5	5	6	5	6	5	3	1	5	0	5	5	2	5	2	2	0	2	3	3	4	1	4	4	5	4	4	4	3
173	Singaporean	2	2	1	2	5	1	6	3	1	1	5	1	2	2	1	2	3	6	1	2	5	2	1	2	1	4	2	3	0	1	5	1	3	2	3	0	2	3	2	4	4	4	2	4	3	4	4	3
174	Singaporean	5	2	2	2	2	1	17	4	1	1	5	1	2	2	2	3	2	2	0	3	0	1	0	1	1	1	1	4	1	1	3	5	5	0	1	0	3	3	4	3	4	3	2	3	3	3	3	3
175	Singaporean	3	2	1	2	3	1	6	4	1	1	5	4	2	2	2	5	4	5	0	0	6	2	6	0	0	6	2	4	0	0	6	6	6	1	6	0	1	1	1	4	5	5	3	5	4	5	4	3
176	Singaporean	3	2	1	2	6	1	9	4	1	2	5	2	2	2	1	3	2	3	3	1	5	1	3	1	1	4	1	1	1	1	3	1	2	0	4	1	3	4	4	3	4	4	2	4	4	3	4	3
177	Singaporean	2	2	1	1	8	1	6	4	1	1	5	4	2	2	3	1	5	5	1	1	5	3	3	1	3	5	2	4	5	1	5	5	3	3	5	0	1	2	2	4	5	4	4	4	4	3	4	4
178	Permanent Resident	2	2	1	2	3	1	9	4	4	1	5	1	2	2	3	3	2	5	0	2	4	3	3	0	3	3	3	3	0	2	3	3	3	0	6	2	4	2	3	3	4	4	3	4	2	4	3	4
179	Singaporean	3	2	1	1	7	1	9	4	1	1	5	3	2	2	5	5	1	6	3	4	5	1	6	1	0	4	1	4	1	1	6	5	6	1	6	0	4	4	3	3	1	3	2	4	4	4	4	2
180	Singaporean	4	2	3	2	5	1	9	4	4	1	5	1	2	2	3	6	5	6	0	0	6	5	6	0	1	5	1	5	0	0	5	5	6	0	5	0	4	4	4	2	2	4	2	4	3	2	3	4
181	Singaporean	2	2	1	2	3	1	7	1	1	1	5	1	2	2	3	5	3	6	0	0	5	3	5	3	1	3	1	3	1	4	4	5	5	2	2	2	3	4	2	4	4	4	4	4	4	4	4	2
182	Foreigner	4	2	4	2	8	1	15	1	1	2	5	4	2	2	4	4	3	4	0	1	6	2	6	0	1	5	3	5	0	0	6	6	6	1	5	0	4	4	3	4	3	4	2	4	3	3	3	3
183	Singaporean	2	2	2	2	6	1	9	4	1	1	5	3	2	2	5	5	5	6	3	5	6	4	5	3	3	5	5	6	1	4	6	4	6	0	6	0	3	2	2	4	2	5	3	5	2	2	2	3
184	Singaporean	3	2	1	3	8	1	6	4	1	1	5	1	2	2	6	6	6	1	6	6	3	6	0	6	6	0	6	6	6	6	0	6	0	6	0	6	5	5	5	1	1	1	1	1	5	1	1	5
185	Singaporean	4	2	1	2	8	1	3	4	3	1	5	1	2	2	2	2	2	3	0	0	6	1	1	1	1	0	3	0	0	2	3	0	1	3	3	2	3	3	3	3	4	4	2	2	2	2	2	4
186	Foreigner	2	2	1	2	2	1	3	2	1	1	2	0	2	2	3	5	4	3	3	5	5	3	4	4	4	2	4	4	2	5	4	2	4	2	3	3	4	4	5	2	2	3	2	3	4	1	2	5
187	Permanent Resident	4	1	1	2	8	1	3	4	5	1	5	3	2	2	6	6	6	0	0	5	1	6	0	0	0	0	6	6	0	5	0	0	1	6	4	0	4	4	5	2	2	1	2	3	2	3	3	3
188	Singaporean	2	2	1	3	6	1	9	2	1	1	5	5	2	2	3	5	5	4	6	6	4	5	5	1	2	3	4	4	1	2	5	4	4	1	3	1	5	5	4	3	5	5	5	5	4	3	3	3
189	Singaporean	4	2	1	2	6	1	3	4	2	1	5	1	2	2	5	5	6	6	5	5	1	5	3	5	5	0	5	5	5	5	5	2	2	5	5	3	5	5	5	1	2	1	3	4	1	5	5	1
190	Singaporean	3	2	1	3	3	1	9	4	1	1	5	1	2	2	5	5	5	5	3	3	4	4	3	4	5	1	5	6	4	3	3	3	2	3	1	1	5	5	4	1	5	3	1	3	3	4	4	3
191	Singaporean	2	1	1	1	3	1	3	3	3	1	5	4	2	2	5	5	6	3	0	5	3	6	2	3	6	0	5	3	3	3	5	2	1	5	5	5	4	4	5	4	1	3	1	2	3	4	4	3
192	Permanent Resident	2	2	1	2	2	1	9	4	1	1	5	4	2	2	3	5	4	4	5	5	2	5	5	1	1	5	1	5	0	1	5	4	1	0	5	1	4	4	4	4	3	4	4	3	3	4	4	3
193	Singaporean	2	2	1	1	3	1	7	3	3	1	5	2	2	2	5	5	5	5	4	4	5	5	5	5	5	4	4	5	4	4	4	5	5	5	4	4	5	4	4	3	4	3	2	4	4	3	4	4
194	Singaporean	4	2	1	2	4	1	3	4	1	2	5	2	2	2	5	5	5	4	5	5	1	5	2	6	5	3	5	5	5	5	3	3	3	4	4	2	4	5	5	4	4	2	2	1	3	4	3	4
195	Singaporean	2	2	1	2	7	1	15	4	1	1	5	3	2	2	3	5	4	6	3	4	5	4	5	1	0	4	5	5	4	1	6	5	5	2	5	1	4	5	1	4	3	4	4	4	4	3	4	3
196	Singaporean	3	2	1	1	5	1	3	4	3	1	1	1	2	2	4	5	6	4	3	3	3	5	2	3	3	2	5	3	3	3	4	5	3	4	4	3	4	4	4	3	4	3	1	2	2	3	3	3
197	Singaporean	3	2	1	1	5	1	2	4	1	1	5	3	2	2	3	6	6	6	0	2	5	3	5	1	1	3	3	6	1	1	6	5	5	2	6	1	4	5	5	4	5	5	4	5	5	5	5	2
198	Foreigner	2	2	1	2	8	1	3	4	1	1	2	1	2	2	3	6	5	3	2	3	3	4	3	2	3	2	3	4	1	2	3	1	1	1	3	1	2	4	4	4	3	2	4	4	3	3	3	2
199	Singaporean	3	2	1	2	8	1	7	4	1	1	5	1	2	2	4	5	4	6	0	0	5	4	6	0	1	4	3	5	0	2	6	3	6	3	6	1	5	4	4	2	2	2	2	4	3	3	3	4
200	Singaporean	2	2	1	2	5	1	9	1	1	1	5	3	2	2	6	6	6	5	1	4	4	4	4	0	5	0	4	2	0	2	4	1	4	1	1	0	4	4	4	3	2	2	4	4	4	5	5	3
201	Singaporean	2	2	1	2	4	1	9	1	1	1	5	0	2	2	6	6	6	6	0	5	3	6	5	2	6	0	3	6	0	6	1	3	5	1	3	0	4	4	5	2	1	3	3	5	3	4	4	2
202	Singaporean	2	2	1	2	7	1	9	1	3	1	5	5	2	2	6	6	6	6	0	5	3	6	5	3	5	2	6	6	3	4	4	4	4	5	5	0	4	5	4	3	1	3	2	4	4	2	3	3
203	Permanent Resident	3	2	1	2	4	1	7	1	1	1	5	1	NA	NA	3	3	3	6	0	1	6	2	6	3	6	6	1	2	1	0	6	1	6	0	5	4	2	2	2	4	4	4	4	4	5	5	5	1
204	Singaporean	2	2	1	2	4	1	7	4	3	1	5	1	2	2	6	6	6	6	0	6	6	6	6	0	3	5	6	6	0	6	6	5	4	5	6	6	4	5	4	2	2	4	1	4	2	1	1	5
205	Singaporean	2	2	1	1	7	1	9	4	1	1	5	5	2	2	5	1	3	4	3	2	3	4	3	1	1	2	4	5	0	1	5	1	4	0	5	1	4	4	4	2	2	4	2	4	4	4	4	2
206	Foreigner	3	2	3	1	3	1	9	4	4	1	5	1	2	2	5	5	5	4	0	1	5	4	5	5	3	0	3	5	0	1	2	1	1	0	1	1	3	4	4	3	4	2	2	3	3	4	4	3
207	Permanent Resident	2	2	1	2	8	1	9	3	1	1	5	3	2	2	5	6	5	5	0	5	5	6	5	2	1	3	3	3	0	4	5	4	5	1	4	1	4	4	4	3	2	3	1	3	3	4	4	3
208	Singaporean	2	1	2	2	4	1	9	2	1	1	5	5	2	1	3	4	2	5	4	2	6	2	6	3	3	5	2	3	1	1	5	5	5	0	5	3	3	4	2	4	3	4	2	4	4	4	4	2
209	Singaporean	2	2	1	1	4	1	9	4	1	1	5	1	2	2	5	5	5	6	0	5	5	5	6	2	2	2	5	5	2	3	6	4	3	5	5	1	3	4	5	4	1	3	2	4	4	3	3	2
210	Singaporean	3	2	2	3	6	1	15	4	3	1	5	1	2	2	3	2	1	5	3	2	5	1	5	2	2	5	3	4	1	1	5	5	4	1	4	1	5	4	4	3	2	3	2	3	3	4	4	2
211	Singaporean	3	2	1	2	5	1	3	4	1	1	5	1	2	2	5	5	6	3	0	0	3	6	1	3	3	2	5	5	1	3	1	3	1	5	4	1	5	5	5	1	5	3	3	3	3	4	3	2
212	Permanent Resident	4	2	1	1	8	1	6	4	1	2	5	1	2	2	1	1	1	6	0	0	6	1	6	0	0	3	1	5	0	0	5	6	6	0	6	1	2	2	2	4	3	4	4	4	4	4	4	2
213	Permanent Resident	3	2	1	2	4	1	16	4	1	1	1	1	2	2	6	6	6	5	5	5	4	6	4	3	3	0	4	5	0	3	5	3	3	3	2	3	4	5	4	3	2	1	1	3	1	1	3	3
214	Singaporean	2	2	1	2	8	1	9	4	1	1	5	1	2	2	6	6	6	5	5	5	5	6	5	4	3	3	5	6	3	3	5	5	5	6	5	3	4	5	4	2	2	4	2	4	2	3	2	3
215	Permanent Resident	2	2	1	2	3	1	3	3	1	1	2	1	2	2	5	5	3	4	0	2	5	5	6	6	6	4	5	5	2	2	4	2	3	2	3	2	4	4	5	2	5	4	1	4	2	5	3	3
216	Singaporean	3	2	1	2	4	1	9	4	1	1	5	3	2	2	3	5	1	6	1	1	5	1	6	1	1	6	5	4	3	1	6	6	5	1	3	0	5	5	4	4	4	3	2	4	3	4	3	2
217	Foreigner	3	2	4	3	6	1	14	4	1	1	1	1	2	2	2	3	1	6	0	0	5	1	6	0	0	6	0	6	0	0	6	0	6	0	5	0	2	4	2	4	3	4	2	4	2	4	4	2
218	Singaporean	2	2	1	1	8	1	15	3	3	1	5	2	2	2	5	5	4	5	3	2	5	5	3	4	3	3	5	4	2	2	4	2	1	3	6	5	4	3	3	3	2	4	2	2	3	2	2	3
219	Permanent Resident	4	1	4	2	8	1	14	4	2	1	5	1	2	2	5	5	3	0	0	3	5	3	5	0	0	3	3	3	0	3	3	3	3	0	3	0	3	3	4	3	2	4	2	4	4	4	4	3
220	Singaporean	2	2	1	2	2	1	7	3	4	1	5	3	2	2	3	4	4	5	3	3	5	2	2	3	2	3	2	2	2	2	5	3	3	1	5	2	2	3	2	4	4	4	4	4	3	3	3	3
221	Singaporean	2	2	1	2	8	1	15	2	1	1	5	3	2	2	3	5	3	3	1	2	4	5	5	1	0	3	2	5	0	1	6	5	1	1	5	1	4	5	5	2	1	3	2	4	2	4	4	2
222	Singaporean	3	2	1	2	3	1	6	4	3	1	5	1	2	2	5	6	3	5	0	3	3	6	6	5	3	3	5	6	0	3	0	1	6	5	1	0	5	4	4	2	4	2	2	3	3	3	3	3
223	Foreigner	3	2	4	2	3	1	14	4	1	1	2	1	2	2	1	2	1	3	0	0	6	1	3	0	1	6	0	2	0	0	6	1	3	1	6	0	2	3	3	4	4	3	3	4	3	2	2	4
224	Permanent Resident	3	2	1	2	6	3	16	4	1	1	5	1	2	2	5	5	5	6	3	3	5	6	2	5	6	2	5	5	3	2	2	2	1	5	3	1	5	4	5	1	1	1	1	1	2	1	2	5
225	Permanent Resident	4	2	4	2	5	1	6	4	2	1	5	1	2	2	1	1	2	1	0	1	1	1	6	1	1	6	1	1	0	1	1	0	3	0	3	0	1	3	1	2	4	4	2	3	3	4	4	2
226	Singaporean	3	2	1	2	8	1	6	4	5	1	1	0	2	2	6	6	6	0	0	5	4	6	4	5	6	0	6	5	0	5	3	2	4	6	5	6	3	4	2	3	4	4	1	3	2	2	1	4
227	Singaporean	3	2	1	2	6	1	6	4	4	1	1	5	2	2	5	5	6	0	0	5	0	5	3	3	5	4	5	5	0	4	0	0	5	3	5	0	3	3	2	3	4	3	3	4	3	2	3	3
228	Singaporean	6	2	1	1	8	1	6	4	2	1	5	1	2	2	3	5	5	6	0	3	6	6	6	0	3	2	3	3	0	2	5	5	6	0	2	1	2	4	2	4	4	3	1	3	2	3	3	3
229	Singaporean	2	2	1	2	4	1	7	3	3	1	5	1	2	2	3	6	5	6	0	1	3	3	6	0	1	2	1	5	0	0	5	0	6	1	6	0	3	4	4	3	2	2	2	4	3	4	4	2
230	Foreigner	4	2	4	2	4	1	6	4	5	1	5	1	2	2	0	0	1	6	0	0	5	1	5	0	0	6	0	0	0	1	5	5	1	0	6	0	2	2	2	4	4	5	4	4	4	4	4	2
231	Singaporean	2	2	3	1	4	1	5	3	1	1	5	3	2	1	6	6	6	5	5	5	5	6	4	4	3	3	3	6	5	3	5	2	4	2	4	3	5	4	5	3	4	4	2	4	4	3	3	4
232	Singaporean	3	2	1	2	8	1	6	4	5	1	5	4	2	2	5	5	4	3	0	2	0	4	2	1	1	1	3	5	0	0	0	0	1	1	2	0	5	4	3	1	4	3	1	3	3	4	4	2
233	Permanent Resident	3	1	4	2	2	1	6	4	5	1	5	1	2	2	1	1	1	0	0	0	6	1	6	0	0	5	1	1	0	0	6	0	5	1	2	0	2	3	2	5	4	4	2	5	3	4	4	2
234	Singaporean	2	2	1	2	8	1	4	2	1	1	5	4	2	2	4	5	5	4	3	4	5	5	4	5	5	2	5	6	5	4	4	3	2	2	3	1	4	4	4	4	2	2	2	3	4	4	3	4
235	Singaporean	2	2	1	2	7	1	7	2	1	1	5	3	2	2	2	4	4	4	0	2	5	3	5	0	1	4	2	3	1	2	5	4	4	0	3	1	4	3	4	2	1	4	3	4	2	4	4	2
236	Singaporean	2	2	1	2	3	1	5	4	5	1	5	5	2	2	5	5	5	6	2	3	4	5	4	3	4	2	5	5	1	3	5	3	2	3	3	3	3	4	2	4	4	4	3	4	4	2	2	4
237	Permanent Resident	3	1	1	2	8	1	16	4	1	1	5	1	2	2	3	6	4	4	1	2	6	2	4	5	4	2	5	6	1	3	1	4	5	1	0	2	5	5	5	2	2	4	2	4	4	4	4	4
238	Singaporean	3	2	1	2	7	1	16	4	3	1	5	4	2	2	6	6	6	4	3	5	5	6	4	4	5	3	5	6	3	5	4	3	5	5	5	4	5	5	5	2	1	2	2	4	4	4	4	2
239	Singaporean	3	2	1	3	3	1	6	4	3	1	5	1	2	2	3	5	5	3	0	3	0	5	2	1	1	2	4	3	3	2	3	3	3	0	0	0	2	4	5	4	3	4	1	4	3	3	3	3
240	Singaporean	3	2	2	2	6	1	6	4	5	1	1	1	2	2	5	5	5	3	4	5	4	5	3	5	5	4	5	4	3	3	0	0	4	3	3	3	5	5	3	3	4	2	1	3	2	1	1	4
241	Singaporean	2	2	1	2	7	1	4	1	1	1	5	1	2	2	4	4	3	6	2	1	6	3	6	2	0	3	2	1	0	0	6	2	6	1	6	0	3	5	2	3	2	4	2	3	4	4	4	2
242	Singaporean	3	2	1	3	4	1	15	1	1	1	5	4	2	1	3	4	3	6	4	2	6	4	5	1	2	4	1	5	3	1	5	1	5	2	3	2	4	4	3	3	4	2	2	4	3	2	3	4
243	Singaporean	3	2	3	1	4	1	5	2	3	1	5	1	1	2	6	6	6	2	2	6	4	6	3	5	5	1	4	6	6	5	3	2	2	6	3	6	5	5	5	1	2	2	1	1	1	3	3	4
244	Foreigner	4	2	4	2	3	1	14	4	1	1	3	3	2	2	2	4	2	5	0	0	5	2	3	0	2	5	0	1	0	1	3	3	5	0	2	1	2	2	2	3	3	3	3	4	3	3	4	3
245	Singaporean	3	2	1	2	6	1	4	4	4	1	5	1	2	2	5	6	6	6	4	5	5	6	5	3	2	3	4	6	1	4	5	5	4	1	4	1	5	5	5	1	4	4	2	4	4	4	4	2
246	Foreigner	2	1	4	1	8	1	6	3	5	1	5	4	2	1	5	5	5	3	6	5	4	5	1	6	6	5	4	5	6	3	4	4	5	5	4	4	5	5	3	1	5	4	1	4	4	2	3	4
247	Singaporean	2	2	1	2	4	1	16	3	1	1	5	1	2	2	1	6	5	5	3	4	5	1	5	2	2	3	2	4	3	2	5	5	3	0	6	3	5	4	3	4	5	4	2	4	4	3	4	2
248	Singaporean	3	2	1	2	3	1	6	4	5	1	5	1	2	2	5	6	6	6	0	6	6	6	0	1	5	1	6	5	0	4	0	6	1	6	1	1	4	3	4	2	4	4	1	2	1	1	3	3
249	Permanent Resident	2	2	1	2	3	1	6	1	5	1	5	1	2	2	0	2	1	0	0	0	0	1	1	3	0	0	0	1	0	0	0	0	5	0	5	0	5	3	5	2	5	4	1	4	2	2	2	2
250	Singaporean	3	2	1	2	7	1	6	2	5	2	5	1	2	2	5	3	4	1	1	4	0	3	0	1	1	1	4	3	0	3	0	0	1	1	1	0	3	2	2	2	4	3	2	3	3	3	3	3
251	Permanent Resident	2	2	1	1	2	1	6	3	3	1	1	1	2	2	3	4	2	3	3	2	4	3	5	3	3	3	2	2	0	2	3	3	4	2	3	2	4	4	2	3	2	4	1	2	2	2	2	4
252	Permanent Resident	2	1	4	2	3	1	4	3	5	1	5	1	2	2	4	5	5	3	3	2	0	4	0	5	5	2	5	6	0	2	0	0	2	1	5	0	5	4	3	2	3	2	1	4	3	1	1	4
253	Singaporean	3	2	1	2	8	1	9	4	1	2	5	2	2	2	2	3	2	6	0	1	6	1	6	1	0	5	1	3	1	1	5	6	5	1	6	1	5	4	4	1	2	4	4	4	4	3	3	3
254	Singaporean	2	2	1	2	3	1	7	4	5	1	5	1	2	2	5	6	5	5	1	1	5	5	2	2	5	3	5	6	0	3	5	1	2	1	3	1	5	5	5	2	1	2	1	4	3	3	3	4
255	Singaporean	3	1	1	1	8	1	5	4	3	1	5	1	2	2	3	5	2	6	0	0	5	3	5	1	0	3	1	5	2	0	5	4	2	2	4	6	4	4	4	3	4	4	1	4	4	3	3	3
256	Singaporean	2	2	2	2	3	1	6	3	5	1	2	1	2	2	3	6	6	2	0	5	0	5	3	4	5	1	3	3	0	4	0	0	2	5	0	1	4	5	5	2	1	1	1	1	1	2	1	5
257	Singaporean	4	1	1	1	3	1	6	4	5	1	4	3	2	2	3	3	1	1	1	4	3	4	4	4	4	1	2	2	0	4	3	3	4	4	2	2	2	3	2	4	4	4	3	4	4	4	4	2
258	Singaporean	3	2	1	2	8	1	9	4	1	1	5	1	2	2	2	6	5	5	2	2	5	3	5	0	1	1	3	6	0	1	5	2	1	1	3	0	5	4	4	2	4	2	2	4	3	2	2	4
259	Singaporean	4	2	1	2	3	1	17	4	3	1	5	1	2	2	3	6	3	6	5	3	6	3	0	6	3	0	6	6	6	3	0	0	0	3	6	6	5	5	5	1	2	2	1	2	2	1	1	5
260	Singaporean	2	2	1	2	2	1	9	2	1	1	5	3	2	2	1	1	0	6	1	0	6	0	6	0	0	5	0	4	2	0	6	6	5	0	5	0	2	4	3	2	4	4	1	4	5	4	5	2
261	Singaporean	3	2	1	2	5	1	5	4	1	1	5	1	2	2	5	6	6	6	2	5	5	6	3	3	4	4	5	6	3	4	5	4	4	5	4	3	5	5	4	2	2	3	2	3	3	2	3	4
262	Singaporean	3	2	1	2	7	1	6	4	4	1	2	1	2	2	5	6	5	6	0	5	5	5	3	0	3	0	3	3	0	3	0	0	1	3	1	0	3	3	4	2	5	3	1	3	3	4	3	2
263	Singaporean	2	2	1	1	4	1	15	2	1	1	5	3	2	2	4	3	3	6	1	1	6	2	5	1	1	4	2	3	0	1	5	5	3	2	5	1	4	4	4	2	2	3	3	4	4	4	4	3
264	Singaporean	2	2	1	2	3	1	9	3	3	1	5	3	2	2	5	6	6	4	0	2	1	6	4	5	4	2	3	5	2	2	2	0	4	4	4	5	4	4	5	5	4	3	3	4	3	2	4	5
265	Singaporean	3	2	1	2	3	1	9	4	1	2	5	2	2	2	1	1	1	6	0	0	5	2	5	6	0	5	3	4	5	1	5	1	5	0	5	0	4	3	2	2	2	4	3	4	4	2	3	4
266	Singaporean	3	2	1	2	3	1	16	4	1	1	5	1	2	2	3	5	6	4	0	1	3	3	3	1	1	0	1	3	1	1	0	1	1	1	1	2	4	4	4	2	1	2	1	3	2	2	2	4
267	Singaporean	2	2	1	2	1	1	4	3	5	1	5	4	2	2	6	6	6	5	3	3	5	6	5	3	3	4	5	6	1	2	5	5	3	5	5	3	5	5	4	2	2	3	3	4	4	3	3	3
268	Permanent Resident	3	2	1	2	7	1	6	4	5	1	5	1	2	2	1	5	1	6	0	0	6	0	6	0	0	6	1	2	0	1	5	4	5	0	6	0	1	2	2	4	2	5	1	4	4	4	4	1
269	Permanent Resident	3	2	1	2	3	1	4	4	3	1	5	3	2	1	6	6	6	5	3	5	5	6	5	6	6	1	5	6	5	5	5	5	5	3	4	2	5	5	5	1	5	2	5	2	3	2	2	4
270	Singaporean	3	2	3	3	6	1	6	4	4	1	5	4	2	2	6	6	6	6	0	5	0	6	6	6	5	5	4	6	0	0	0	0	5	4	0	0	3	4	2	3	2	3	1	1	1	1	1	4
271	Singaporean	2	2	1	3	8	1	10	3	1	1	5	1	2	2	2	3	2	6	1	2	6	2	6	4	3	5	1	3	0	1	6	2	6	1	6	1	3	5	3	5	3	4	5	5	5	5	5	1
272	Foreigner	2	2	4	2	3	1	14	2	1	1	2	3	NA	2	6	5	6	5	4	5	5	5	6	4	6	5	5	6	2	3	4	5	5	6	5	4	5	4	4	4	4	4	1	2	2	4	4	4
273	Singaporean	2	2	1	2	7	1	9	3	1	1	5	3	2	2	1	2	2	5	0	3	4	3	3	4	1	1	1	1	1	1	4	3	5	0	2	1	2	1	2	5	2	4	1	4	4	4	4	2
274	Permanent Resident	3	2	1	2	4	1	16	4	1	1	5	1	NA	NA	4	6	6	3	0	2	2	5	2	0	1	0	3	4	0	1	2	1	1	1	1	3	5	5	4	1	2	2	1	2	2	3	3	3
275	Singaporean	2	2	1	2	3	1	6	3	1	1	5	4	2	2	3	5	5	6	1	3	4	3	4	2	3	3	3	5	4	3	5	5	5	3	3	2	3	5	4	4	4	4	1	3	1	2	4	4
276	Singaporean	3	2	2	2	3	1	6	4	3	1	5	1	2	2	6	6	6	5	1	6	4	6	0	5	6	0	0	6	3	5	0	0	0	6	1	0	1	1	4	4	4	1	1	1	1	1	1	4
277	Singaporean	3	2	1	1	8	1	2	4	1	1	5	1	2	2	4	5	5	6	0	5	6	3	6	0	0	5	4	6	0	3	6	4	5	0	6	0	4	5	4	4	4	4	1	4	4	4	4	2
278	Singaporean	6	2	1	1	7	1	6	2	4	2	5	1	2	2	0	0	3	6	5	1	6	1	6	0	0	5	0	1	0	0	3	5	1	0	5	0	2	2	1	1	2	5	3	4	3	3	4	2
279	Singaporean	2	1	1	2	7	1	16	3	1	1	5	4	2	2	5	6	3	2	6	6	2	6	0	5	6	2	6	6	3	6	2	0	3	3	2	3	5	5	4	1	1	1	3	2	2	3	4	2
280	Permanent Resident	2	2	1	1	8	1	2	1	1	1	5	4	2	2	4	4	4	4	0	3	4	4	4	0	1	3	2	0	0	1	5	5	4	1	3	0	3	4	3	4	4	3	3	4	3	3	4	3
281	Singaporean	2	2	1	2	6	1	16	3	1	1	5	0	NA	NA	5	6	6	0	5	6	4	6	0	5	6	0	6	6	5	6	3	0	1	5	1	6	5	4	4	1	2	1	1	1	1	1	1	2
282	Singaporean	3	2	1	2	6	1	16	4	3	1	5	0	2	2	6	6	5	4	3	6	2	5	1	5	3	1	6	6	5	6	0	0	1	1	2	6	5	5	5	1	2	2	1	3	2	3	3	4
283	Foreigner	3	2	4	3	8	1	6	4	3	1	2	4	2	2	3	3	3	6	0	3	0	3	3	1	1	5	2	3	0	2	0	0	1	0	5	0	3	4	2	4	2	4	3	4	4	4	3	4
284	Foreigner	3	2	4	1	3	1	3	4	1	1	3	1	2	2	3	3	3	6	5	3	3	2	3	1	0	4	1	4	0	1	6	3	2	0	2	3	2	3	3	3	3	3	3	3	3	3	3	3
285	Permanent Resident	4	2	4	2	5	1	17	4	1	1	5	1	2	2	6	6	5	6	0	0	6	3	6	0	2	6	1	5	0	0	6	6	6	3	6	0	2	4	4	3	2	4	3	4	3	3	3	3
286	Singaporean	4	2	1	1	7	1	3	4	2	2	5	1	2	2	3	4	4	5	2	4	3	3	4	1	2	4	4	4	0	2	5	5	4	1	5	0	4	3	3	3	2	2	2	3	3	2	3	4
287	Foreigner	3	2	4	2	5	1	6	4	5	1	2	1	2	2	1	5	5	5	0	1	6	1	1	1	1	5	2	2	0	1	5	0	6	1	5	6	2	2	2	4	5	4	2	4	2	4	3	3
288	Singaporean	2	2	1	2	2	1	6	3	3	1	5	1	2	2	6	6	6	1	0	6	0	6	0	0	6	0	6	6	0	6	0	6	5	6	0	4	4	5	5	1	5	3	3	4	4	3	3	4
289	Singaporean	2	2	1	2	8	1	6	1	1	1	5	1	2	2	2	2	2	3	0	2	3	2	3	0	0	5	2	0	0	1	5	4	5	0	5	0	2	3	2	5	5	5	4	5	5	5	5	1
290	Singaporean	2	2	1	2	3	1	7	1	1	1	5	2	2	2	3	5	5	4	3	4	2	3	3	0	1	3	4	3	1	2	5	3	2	2	5	0	4	4	4	2	4	2	3	4	3	4	4	2
291	Permanent Resident	6	2	4	1	3	1	6	4	4	1	5	5	2	2	2	2	0	6	0	0	6	2	6	0	0	6	0	3	0	0	6	6	6	0	6	0	2	2	4	4	2	4	3	5	5	5	5	2
292	Permanent Resident	3	2	1	2	8	1	6	4	4	1	5	1	2	2	2	3	4	4	3	5	5	4	0	6	6	3	5	6	4	4	3	4	1	3	4	4	4	4	5	3	3	3	1	1	1	1	1	5
293	Singaporean	3	2	1	1	3	1	6	4	5	1	1	3	2	2	5	5	3	5	0	3	6	5	5	5	4	5	3	6	0	3	5	5	5	3	5	3	4	5	3	4	4	4	1	3	4	4	3	3
294	Singaporean	4	2	1	1	6	1	16	4	3	1	5	1	2	2	3	5	2	6	0	3	2	1	3	1	1	1	3	3	0	3	0	1	1	0	2	5	4	4	4	2	2	3	3	3	4	4	3	3
295	Singaporean	2	2	1	3	8	1	4	3	1	1	5	1	2	2	6	6	6	5	5	6	5	6	1	6	6	1	6	5	5	6	5	5	2	5	5	5	5	5	3	1	2	3	3	4	2	2	3	4
296	Singaporean	2	2	1	1	4	1	15	3	1	1	5	1	2	2	3	5	3	5	1	1	4	3	5	1	1	2	2	6	0	1	5	3	4	1	3	1	5	4	5	4	5	2	3	4	4	4	4	2
297	Singaporean	3	2	1	2	7	1	4	4	1	1	5	2	2	2	4	5	5	5	1	1	3	4	6	1	0	4	3	3	2	3	5	5	2	1	5	1	4	3	3	3	3	3	3	4	4	4	4	3
298	Singaporean	2	2	1	2	4	1	16	2	1	1	5	1	2	NA	6	6	5	4	0	6	5	6	5	4	4	2	5	5	0	5	5	5	5	2	5	5	5	5	4	3	1	4	3	4	4	4	3	4
299	Singaporean	2	2	1	1	3	1	16	3	1	1	5	1	2	2	6	6	6	6	5	6	6	6	1	6	6	0	6	6	4	6	5	2	0	6	3	6	4	4	5	1	3	2	1	2	2	1	2	5
300	Singaporean	2	2	1	2	2	1	9	2	1	1	5	5	2	2	3	4	4	6	4	3	6	1	6	0	0	5	1	1	1	1	6	6	6	0	6	1	2	2	1	4	4	4	3	4	4	4	4	2
301	Singaporean	2	2	1	2	7	1	4	4	4	1	5	1	2	2	3	5	4	5	1	1	6	4	5	3	3	3	3	3	1	1	6	4	3	2	2	3	5	4	5	1	5	2	2	4	3	4	4	3
302	Permanent Resident	2	2	1	2	3	1	4	2	3	1	5	1	2	2	5	6	6	6	5	5	5	6	6	5	5	1	5	6	0	2	5	5	5	5	5	3	4	4	5	1	4	2	3	3	4	4	4	4
303	Permanent Resident	2	2	1	3	2	1	4	3	3	1	5	1	2	2	4	5	5	4	2	0	4	4	3	3	4	1	3	4	5	0	3	0	3	2	3	0	4	4	4	3	4	4	2	4	4	4	3	3
304	Singaporean	2	2	1	2	6	1	16	3	1	1	5	1	2	2	3	5	5	6	3	4	6	5	6	6	6	2	3	5	1	3	5	2	6	3	6	3	5	4	4	3	3	2	1	2	4	2	2	4
305	Singaporean	2	1	1	2	2	1	16	3	5	1	5	5	2	2	5	6	6	3	3	2	0	6	0	6	0	4	6	6	1	1	0	0	0	6	1	0	5	4	5	4	5	2	1	1	1	1	1	5
306	Singaporean	3	2	2	1	3	1	5	2	3	1	5	1	2	2	6	6	6	5	4	6	4	6	2	5	6	1	6	6	5	3	3	1	1	5	4	6	5	5	5	1	2	2	2	4	4	1	1	1
307	Singaporean	2	2	1	2	7	1	5	1	1	1	5	1	2	2	5	5	5	6	2	4	5	5	6	3	4	4	4	4	0	2	6	5	5	2	4	3	3	4	4	3	4	4	1	4	3	3	4	3
308	Permanent Resident	5	2	4	2	6	1	15	2	1	2	5	3	2	2	3	6	5	6	1	3	6	5	6	2	2	0	0	6	0	1	6	5	2	3	6	0	5	5	5	2	2	2	2	4	4	4	4	2
309	Permanent Resident	2	2	4	2	2	1	6	3	5	1	5	2	1	2	5	5	5	4	0	5	0	5	4	4	6	4	5	6	3	3	0	0	3	5	3	0	4	5	4	3	1	3	2	4	4	4	4	2
310	Singaporean	3	2	1	2	8	1	6	4	5	1	5	1	2	2	1	1	1	0	0	0	0	1	6	0	0	6	1	1	0	0	6	6	6	0	6	0	3	4	3	4	5	5	3	4	4	3	3	3
311	Singaporean	3	2	1	3	4	1	6	4	3	1	5	3	2	2	1	6	5	0	0	2	0	1	1	0	0	0	2	1	0	1	0	0	1	0	2	0	4	4	4	3	4	4	1	3	4	3	3	3
312	Singaporean	2	2	1	2	7	1	16	1	1	2	5	4	2	2	3	2	3	6	1	2	6	1	6	1	0	5	1	1	1	1	6	5	5	0	6	5	4	5	3	2	4	2	3	4	4	4	5	2
313	Singaporean	3	2	1	2	5	1	16	4	1	1	5	3	2	2	5	6	5	5	1	5	4	5	1	4	4	0	5	6	4	5	4	2	4	5	4	4	5	5	5	2	1	3	2	3	2	4	3	4
314	Singaporean	3	2	1	2	8	1	2	2	1	1	5	4	2	2	3	4	3	6	0	1	5	2	6	0	0	5	4	5	0	0	5	5	6	0	6	0	5	4	4	2	5	2	1	3	2	2	3	3
315	Singaporean	2	1	1	1	4	1	16	2	1	1	1	0	2	2	5	6	5	3	5	3	6	5	2	5	6	2	4	5	5	3	3	3	3	4	6	5	5	5	5	1	1	4	2	4	3	2	2	4
316	Permanent Resident	3	2	1	2	4	1	16	4	2	1	5	1	2	2	2	2	2	2	0	1	2	1	2	1	1	1	1	3	0	1	2	2	4	0	2	1	3	2	4	4	2	4	1	3	4	2	3	4
317	Singaporean	2	2	1	2	3	1	6	3	5	1	1	1	2	2	5	5	5	4	4	5	0	5	2	3	5	1	4	5	3	0	0	0	0	4	4	0	3	4	4	3	3	2	3	3	3	3	3	3
318	Singaporean	3	2	1	2	8	1	9	4	1	1	5	1	2	2	2	5	5	6	1	1	5	1	3	1	1	2	1	6	0	0	6	4	5	0	5	1	4	4	4	2	4	3	3	4	3	2	2	4
319	Foreigner	3	1	1	2	7	1	16	4	1	1	5	3	2	2	1	6	5	6	2	1	5	1	6	1	2	2	3	6	1	1	4	1	3	0	6	0	5	5	5	1	4	2	3	3	4	4	4	2
320	Singaporean	3	2	1	3	8	1	5	1	1	1	5	1	2	2	6	6	6	6	4	6	5	6	4	5	6	3	6	6	3	6	4	3	2	6	4	5	5	5	5	2	1	2	1	1	1	1	2	5
321	Singaporean	4	2	1	2	8	1	9	4	1	1	5	4	2	2	5	5	6	5	5	6	5	5	5	4	3	3	4	5	5	5	5	5	6	5	4	3	5	5	4	3	2	3	1	3	3	3	4	3
322	Permanent Resident	3	2	1	1	4	1	16	4	2	1	5	0	2	2	6	6	6	6	0	6	4	6	6	0	0	0	6	6	0	6	4	4	5	6	4	3	5	5	5	1	2	2	1	2	2	1	1	5
323	Permanent Resident	4	2	1	2	6	1	16	4	1	1	5	1	2	2	5	6	6	6	0	5	6	4	5	0	0	3	3	6	0	3	5	6	6	1	5	5	5	5	5	1	1	4	4	4	4	4	4	2
324	Foreigner	3	2	4	2	1	1	6	4	5	1	1	2	2	2	5	5	5	0	0	4	0	4	4	1	1	4	1	3	0	2	0	0	3	0	1	0	3	3	3	4	2	4	3	3	3	3	3	3
325	Singaporean	3	2	1	2	4	1	6	4	5	1	1	0	2	2	3	6	5	3	3	3	3	5	3	2	5	2	5	6	1	1	0	0	1	1	1	1	5	5	5	1	4	2	2	2	2	2	2	4
326	Singaporean	2	2	1	2	6	1	15	3	1	1	5	1	2	2	3	4	5	4	0	3	5	5	6	4	4	4	4	4	3	3	4	4	4	1	3	2	4	4	4	2	5	4	2	4	4	4	4	4
327	Foreigner	3	2	4	2	7	1	6	4	3	1	1	1	2	2	3	3	3	3	4	3	5	3	3	2	3	3	1	3	0	2	3	0	3	0	2	0	2	4	3	4	4	4	3	4	3	4	4	2
328	Singaporean	2	2	1	2	8	1	16	3	5	1	1	3	2	2	6	6	6	5	0	5	5	6	6	5	5	3	5	6	3	1	6	5	6	3	6	3	4	5	5	3	2	3	2	4	4	3	3	3
329	Singaporean	3	2	1	1	4	1	2	3	1	1	5	5	2	2	4	5	3	3	2	3	5	3	3	1	1	3	3	3	1	1	5	5	3	1	5	2	3	5	4	3	2	4	1	4	4	3	4	3
[truncated: 56 more columns]
